# Supplementary material for: Improving Meat Quality and Lipid Metabolism of Finishing Pigs by Replacing Dietary Soybean Meal with Enzyme–Bacteria Co-Fermented Rapeseed Meal
Source: Foods. 2026 Feb 6;15(3):587. doi: 10.3390/foods15030587 (PMC12896769; doi:10.3390/foods15030587)
Supplement: Supplementary file 1 [file foods-15-00587-s001.zip]

Archive with 1 entries (1 files):
- foods-4116401-supplementary.pdf
